# Supplementary material for: Whole-Exome Sequencing in a Family with an Unexplained Tendency for Venous Thromboembolism: Multicomponent Prediction of Low-Frequency Variant Deleteriousness and of Individual Protein Interaction
Source: Int J Mol Sci. 2023 Sep 7;24(18):13809. doi: 10.3390/ijms241813809 (PMC10530467; doi:10.3390/ijms241813809)
Supplement: Supplementary file 1 [file ijms-24-13809-s001.zip › Table S1.xlsx]

## Sheet: sheet
Table S1. VTE CANDIDATE GENES - REFERENCE LIST
Gene_symbol	Gene_name
A4GALT	alpha 1,4-galactosyltransferase (P blood group)
ABCA6	ATP binding cassette subfamily A member 6
ABO	ABO, alpha 1-3-N-acetylgalactosaminyltransferase and alpha 1-3-galactosyltransferase
ACE	angiotensin converting enzyme
ADAMTS13	ADAM metallopeptidase with thrombospondin type 1 motif 13
AGBL1	ATP/GTPbinding protein like1
ANXA5	annexin A5
APOH	apolipoprotein H
ARID4A	AT-rich Interaction domain 4A
ASH2L	ASH2 like, histone lysine methyltransferase complex subunit
BAZ1B	bromodomain adjacent to zinc finger domain 1B
BCOR	BCL6 corepressor
BRCC3	BRCA1/BRCA2-containing complex subunit 3
C1orf42	chromosome 12 open reading frame 42
C1orf198	chromosome 1 open reading frame 198
C4BPA	complement component 4 binding protein alpha
C4BPB	complement component 4 binding protein beta
CACFD1	calcium channel flower domain containing 1
CADM1	cell adhesion molecule 1
CALR	calreticulin
CATSPERB	cation channel sperm associated auxiliary subunit B
CBS	cystathionine-beta-synthase
CD36	CD36 molecule
CD93	CD93 molecule
CHD3	chromodomain helicase DNA binding protein 3
CNOT3	CCR4-NOT transcription complex subunit 3
CPB2	carboxypeptidase B2
CRP	C-reactive protein
CSRNP1	cysteine and serine rich nuclear protein 1
CYP1A2	cytochrome P450, family 1 subfamily A member 2
CYP27C1	cytochrome P450 family 27 subfamily C member 1
CYP2C9	cytochrome P450, family 2 subfamily C member 9
CYP3A5	cytochrome P450, family 3, subfamily A member 5
CYP4V2	cytochrome P450, family 4, subfamily V member 2
DENND2D	DENN domain containing 2D
EDEM2	ER degradation-enhancing alpha-mannosidase-like 2
EFEMP2	EGF-containing fibulin-like extracellular matrix protein 2
EIF5A	eukaryotic translation initiation factor 5A
EPHA3	EPH receptor A3
F10	coagulation factor X
F11	coagulation factor XI
F12	coagulation factor XII
F13A1	coagulation factor XIII A chain
F13B	coagulation factor XIII B chain
F2	coagulation factor II
F2R	coagulation factor II thrombin receptor
F2RL1	F2R like trypsin receptor 1
F2RL2	coagulation factor II thrombin receptor-like 2
F2RL3	coagulation factor II thrombin receptor-like 3
F3	coagulation factor III
F5	coagulation factor V
F7	coagulation factor VII
F8	coagulation factor VIII
F9	coagulation factor IX
FGA	fibrinogen alpha chain
FGB	fibrinogen beta chain
FGG	fibrinogen gamma chain
FOXA2	forkhead box A2
GAS6	growth arrest-specific 6
GCKR o GCK	glucokinase regulator protein
GGCX	gamma-glutamyl carboxylase
GP1BA	glycoprotein Ib platelet subunit alpha
GP1BB	glycoprotein Ib platelet subunit beta
GP5	glycoprotein V platelet
GP6	glycoprotein VI platelet
GP9	glycoprotein IX platelet
GPR25	G protein-coupled receptor 25
GRK5	G protein-coupled receptor kinase 5
HABP2	hyaluronan binding protein 2
HIVEP1	human immunodeficiency virus type I enhancer binding protein 1
HLA-C	major histocompatibility complex, class I, C
HRG	histidine-rich glycoprotein
HSPBAP1	HSPB1 associated protein 1
IL13	interleukin 13
IL1A	interleukin 1 alpha
IL4	interleukin 4
IL6	interleukin 6
ITGA1	integrin subunit alpha 1
ITGA2	integrin subunit alpha 2
ITGA2B	integrin subunit alpha 2b
ITGB2	integrin subunit beta 2
ITGB3	integrin subunit beta 3
JAK2	Janus kinase 2
KCNQ3	potassiun voltage-gated channel subfamily Q member 3
KIF26B	kinesin family member 26B
KLF2	KLF transcription factor 2
KLK1	kallikrein 1
KLK10	kallikrein-related peptidase 10
KLK11	kallikrein-related peptidase 11
KLK12	kallikrein-related peptidase 12
KLK13	kallikrein-related peptidase 13
KLK14	kallikrein-related peptidase 14
KLK15	kallikrein-related peptidase 15
KLK2	kallikrein-related peptidase 2
KLK3	kallikrein-related peptidase 3
KLK4	kallikrein-related peptidase 4
KLK5	kallikrein-related peptidase 5
KLK6	kallikrein-related peptidase 6
KLK7	kallikrein-related peptidase 7
KLK8	kallikrein-related peptidase 8
KLK9	kallikrein-related peptidase 9
KLKB1	kallikrein B1
KNG1	kininogen 1
LMOD1	leiomodin 1
LRP4	LDL receptor related protein 4
LYST	lysosomal trafficking regulator
MAST2	microtubule associated serine/threonine kinase 2
MFGE8	milk fat globule-EGF factor 8 protein
MPHOSPH9	M-phase phosphoprotein 9
MPL	MPL proto-oncogene,thrombopoietin receptor
MTHFR	methylene tetrahydrofolate reductase
MYRF	myelin regulatory factor
NAT8B	N-acetyltransferase 8B
NCAM2	neuronal cell adhesion molecule 2
NCOA1	nuclear receptor coactivator 1
NLRP2	NLR family pyrin domain containing 2
NOS3	nitric oxide synthase 3
NQO1	NAD(P)H quinone dehydrogenase 1
NR1I2	nuclear receptor subfamily 1 group I member 2
NRG3	neuregulin 3
NUGGC	nuclear GTPase, germinal center associated
OSMR-AS1	OSMR antisense RNA 1
PAR1	Prader-Willi/Angelman region-1
PDIA2	protein disulfide isomerase family A member 2
PEAR1	platelet endothelial aggregation receptor 1
PEPD	peptidase D
PF4	platelet factor 4
PLAT	tissue plasminogen activator
PLAU	urinary plasminogen activator
PLAUR	urinary plasminogen activator receptor
PLCG2	phospholipase C gamma 2
PLEK	pleckstrin
PLG	plasminogen
POLE4	DNA polimerase epsilon 4, accessory subunit
PROC	protein C, inactivator of coagulation factors Va and VIIIa
PROCR	protein C receptor
PROS1	protein S
PROZ	protein Z, vitamin K-dependent plasma glycoprotein
PSG8	pregnancy specific beta 1-glycoprotein 8
PTGIR	prostaglandin I2 receptor
PTGIS	prostaglandin I2 synthase
QSER1	glutamine and serine rich 1
RGS7	regulator of G-protein signaling 7
RGSL1	regulator of G protein signaling like 1
SAA1	serum amyloid A1
SAA2	serum amyloid A2
SAA4	serum amyloid A4, constitutive
SBNO1	strawberry notch homolog 1
SCARA5	scavenger receptor class A member 5
SELE	selectin E
SELP	selectin P
SERPINA1	serpin family A member 1
SERPINA10	serpin family A member 10
SERPINA5	serpin family A member 5
SERPINB2	serpin family B member 2
SERPINC1	serpin family C member 1
SERPIND1	serpin family D member 1
SERPINE1	serpin family E member 1
SERPINE2	serpin family E member 2
SERPINF1	serpin family F member 1
SERPINF2	serpin family F member 2
SERPING1	serpin family G member 1
SH2B3/LNK	SH2B adapter protein 3
SHBG	sex hormone-binding globulin
SLC44A2	solute carrier family 44 member 2
SLC4A1	solute carrier family 4 member 1 (Diego blood group)
SMG6	SMG6 nonsense mediated mRNA decay factor
SPP1	secreted phosphoprotein 1
STAB2	stabilin 2
STX10	syntaxin 10
STX2	syntaxin 2
STXBP5	syntaxin binding protein 5
SULT1A1	sulfotransferase family 1A member 1
TC2N	tandem C2 domains, nuclear
TFPI	tissue factor pathway inhibitor
TFPI2	tissue factor pathway inhibitor 2
THBD	thrombomodulin
THBS1	thrombospondin 1
TMCO1	transmembrane and coiled coil domains1
TNF	tumor necrosis factor
TNFRSF11B	TNF receptor superfamily member 11b
TSPAN15	tetraspanin 15
U2SURP	U2 snRNP associated SURP domain containig
UGT1A1	UDP glucuronosyltransferase family 1 member A1
UGT1A3	UDP glucuronosyltransferase family 1 member A3
UGT1A9	UDP glucuronosyltransferase family 1 member A9
UGT2B7	UDP glucuronosyltransferase family 2 member B7
USF1	upstream transcription factor 1
VKORC1	vitamin K epoxide reductase complex subunit 1
VTN	vitronectin
VWF	von Willebrand factor
ZFPM2	zinc finger protein, FOG family member 2
