# Supplementary material for: Whole-Exome Sequencing in a Family with an Unexplained Tendency for Venous Thromboembolism: Multicomponent Prediction of Low-Frequency Variant Deleteriousness and of Individual Protein Interaction
Source: Int J Mol Sci. 2023 Sep 7;24(18):13809. doi: 10.3390/ijms241813809 (PMC10530467; doi:10.3390/ijms241813809)
Supplement: Supplementary file 1 [file ijms-24-13809-s001.zip › Table S2.xlsx]

## Sheet: Foglio1
Table S2. Missense changes with MAF 0.04-0.30 in the 1000 Genomes Project (1000G).
AAChange.refGene	1000G ALL	dbSNP	ClinVar Annotation	Patient (homozygosity)
ADAMTS13:NM_139025:exon1:c.C19T:p.R7W,ADAMTS13:NM_139026:exon1:c.C19T:p.R7W,ADAMTS13:NM_139027:exon1:c.C19T:p.R7W	0.053	rs34024143	Benign|Likely benign	II3
ADAMTS13:NM_139025:exon12:c.C1342G:p.Q448E,ADAMTS13:NM_139026:exon12:c.C1249G:p.Q417E,ADAMTS13:NM_139027:exon12:c.C1342G:p.Q448E	0.27	rs2301612	Pathogenic|Benign|Benign	II3, III2
CATSPERB:NM_024764:exon9:c.T743C:p.V248A	0.056	rs72629402	.	II2, III2
CYP2C9:NM_000771:exon3:c.C430T:p.R144C	0.048	rs1799853	drug response|drug response\x2cother|drug response|drug response|Benign	II2, II3, III2
EDEM2:NM_001145025:exon10:c.G1255A:p.A419T,EDEM2:NM_018217:exon11:c.G1366A:p.A456T	0.11	rs3746429	.	II2, II3
F13A1:NM_000129:exon14:c.G1954C:p.E652Q	0.19	rs5988	Benign|Likely benign	II2, II3, III2
F5:NM_000130:exon13:c.A2573G:p.K858R	0.27	rs4524	Benign|Likely benign	II2, II3, III2
F5:NM_000130:exon13:c.A2594G:p.H865R	0.26	rs4525	Benign|Likely benign|Likely benign|Likely benign|Likely benign	II2, II3, III2
F5:NM_000130:exon13:c.A2773G:p.K925E	0.26	rs6032	Benign|Likely benign|Likely benign|Likely benign|Likely benign	II2, II3, III2
F5:NM_000130:exon13:c.C3853A:p.L1285I	0.16	rs1046712	Benign|Likely benign|Likely benign|Likely benign|Likely benign	II2, II3, III2
F7:NM_001267554:exon6:c.G986A:p.R329Q,F7:NM_019616:exon8:c.G1172A:p.R391Q,F7:NM_000131:exon9:c.G1238A:p.R413Q	0.14	rs6046	other|Benign|Benign|Benign	II3
FGB:NM_001184741:exon8:c.G1256A:p.R419K,FGB:NM_005141:exon8:c.G1433A:p.R478K	0.15	rs4220	other|Benign|Likely benign	II2 (homo), II3, III2
GP1BA:NM_000173:exon2:c.C482T:p.T161M	0.13	rs6065	drug response|Benign	III2
HIVEP1:NM_002114:exon4:c.A2146G:p.T716A	0.21	rs2228210	.	II2, II3
HIVEP1:NM_002114:exon4:c.C560T:p.T187M	0.21	rs2228209	.	II2, II3
HIVEP1:NM_002114:exon4:c.G4827A:p.M1609I	0.22	rs2228213	.	II2, II3
HRG:NM_000412:exon7:c.A1019G:p.H340R	0.2	rs2228243	.	II2, II3, III2
HRG:NM_000412:exon7:c.C1342T:p.R448C	0.27	rs1042445	.	II2, II3, III2
IL1A:NM_000575:exon5:c.G340T:p.A114S	0.22	rs17561	.	II2, III2 (homo)
ITGB3:NM_000212:exon3:c.T176C:p.L59P	0.089	rs5918	Benign|Pathogenic|Pathogenic|other|other|Benign|Likely benign	II2, II3
KIF26B:NM_018012:exon5:c.G1228C:p.A410P	0.13	rs61754898	.	II3
KLK2:NM_001256080:exon4:c.C442T:p.R148W,KLK2:NM_005551:exon5:c.C748T:p.R250W	0.28	rs198977	.	II2, II3, III2
KLK3:NM_001030047:exon3:c.C394A:p.L132I,KLK3:NM_001030048:exon3:c.C265A:p.L89I,KLK3:NM_001648:exon3:c.C394A:p.L132I	0.089	rs2003783	.	III2
KNG1:NM_000893:exon5:c.T591G:p.I197M,KNG1:NM_001102416:exon5:c.T591G:p.I197M	0.12	rs2304456		III2
LMOD1:NM_012134:exon2:c.C884T:p.T295M	0.22	rs2820312	.	II2 (homo), II3 (homo), III2 (homo)
MTHFR:NM_001330358:exon5:c.C788T:p.A263V,MTHFR:NM_005957:exon5:c.C665T:p.A222V	0.25	rs1801133	other|Uncertain significance|other|drug response|drug response|Likely benign|drug response|not provided|Benign	II2, II3, III2
OSMR:NM_001168355:exon5:c.T561G:p.H187Q,OSMR:NM_001323504:exon5:c.T561G:p.H187Q,OSMR:NM_001323505:exon5:c.T561G:p.H187Q,OSMR:NM_001323506:exon5:c.T561G:p.H187Q,OSMR:NM_001323507:exon5:c.T561G:p.H187Q,OSMR:NM_003999:exon5:c.T561G:p.H187Q	0.099	rs34675408	.	III2
PDIA2:NM_006849:exon10:c.C1504T:p.P502S	0.12	rs1048786	.	II3
PDIA2:NM_006849:exon4:c.G553A:p.E185K	0.1	rs419949	.	II2, II3, III2
PDIA2:NM_006849:exon8:c.G1163A:p.R388Q	0.17	rs400037	.	II2, II3, III2
PEAR1:NM_001080471:exon21:c.G2654A:p.R885H	0.23	rs11264581	.	II3
PEPD:NM_001166056:exon12:c.C1180T:p.L394F,PEPD:NM_001166057:exon12:c.C1111T:p.L371F,PEPD:NM_000285:exon14:c.C1303T:p.L435F	0.28	rs17570	Benign|Benign	II3
PLAUR:NM_001005377:exon6:c.T815C:p.L272P,PLAUR:NM_001301037:exon6:c.T803C:p.L268P,PLAUR:NM_002659:exon7:c.T950C:p.L317P	0.069	rs4760	.	II2, II3, III2
PLG:NM_000301:exon11:c.G1414A:p.D472N	0.14	rs4252125	.	II2
PSG8:NM_001130167:exon2:c.G256A:p.G86S,PSG8:NM_182707:exon2:c.G256A:p.G86S	0.057	rs76352186	.	III2
PSG8:NM_001130167:exon2:c.T263G:p.I88R,PSG8:NM_182707:exon2:c.T263G:p.I88R	0.18	rs75257969	.	III2
SBNO1:NM_001167856:exon17:c.G2186A:p.S729N,SBNO1:NM_018183:exon17:c.G2183A:p.S728N	0.12	rs1060105	.	II2, III2
SCARA5:NM_173833:exon5:c.G946C:p.D316H	0.18	rs17058207	.	III2
SELE:NM_000450:exon4:c.A445C:p.S149R	0.055	rs5361	.	II3
SELE:NM_000450:exon9:c.C1402T:p.H468Y	0.15	rs5368	Uncertain significance	II2, II3, III2
SELP:NM_003005:exon7:c.G992A:p.S331N	0.24	rs6131	.	II2, II3 (homo), III2
SERPINA1:NM_000295:exon2:c.G374A:p.R125H,SERPINA1:NM_001002235:exon2:c.G374A:p.R125H,SERPINA1:NM_001127700:exon2:c.G374A:p.R125H,SERPINA1:NM_001127702:exon3:c.G374A:p.R125H,SERPINA1:NM_001127706:exon3:c.G374A:p.R125H,SERPINA1:NM_001127707:exon3:c.G374A:p.R125H,SERPINA1:NM_001002236:exon4:c.G374A:p.R125H,SERPINA1:NM_001127701:exon4:c.G374A:p.R125H,SERPINA1:NM_001127703:exon4:c.G374A:p.R125H,SERPIN…	0.16	rs709932	other|other|Benign|Likely benign	II2, III2
SERPINA1:NM_000295:exon5:c.A1200C:p.E400D,SERPINA1:NM_001002235:exon5:c.A1200C:p.E400D,SERPINA1:NM_001127700:exon5:c.A1200C:p.E400D,SERPINA1:NM_001127702:exon6:c.A1200C:p.E400D,SERPINA1:NM_001127706:exon6:c.A1200C:p.E400D,SERPINA1:NM_001127707:exon6:c.A1200C:p.E400D,SERPINA1:NM_001002236:exon7:c.A1200C:p.E400D,SERPINA1:NM_001127701:exon7:c.A1200C:p.E400D,SERPINA1:NM_001127703:exon7:c.A1200C:p.E40…	0.28	rs1303	other|Benign|Likely benign	II2 (homo), II3, III2
SERPINA10:NM_001100607:exon2:c.A481T:p.T161S,SERPINA10:NM_016186:exon2:c.A481T:p.T161S	0.29	rs2232700	.	II3
SHBG:NM_001146281:exon6:c.G721A:p.D241N,SHBG:NM_001040:exon8:c.G1066A:p.D356N,SHBG:NM_001146279:exon8:c.G1012A:p.D338N,SHBG:NM_001289113:exon8:c.G892A:p.D298N,SHBG:NM_001289114:exon8:c.G892A:p.D298N,SHBG:NM_001289116:exon8:c.G718A:p.D240N	0.065	rs6259	.	II2, III2
SMG6:NM_017575:exon2:c.A1022C:p.N341T	0.23	rs1885987	.	II2, II3, III2
SMG6:NM_017575:exon2:c.G872C:p.R291P	0.18	rs1885986	.	II2, II3, III2
STAB2:NM_017564:exon13:c.C1529A:p.P510H	0.086	rs1609860	.	III2
TFPI:NM_001032281:exon7:c.A662G:p.N221S,TFPI:NM_001318941:exon8:c.A662G:p.N221S	0.28	rs7586970	.	II3 (homo)
THBD:NM_000361:exon1:c.C1418T:p.A473V	0.16	rs1042579	Benign	II3, III2
THBS1:NM_003246:exon10:c.A1567G:p.T523A	0.27	rs2292305	Benign	II2, III2
THBS1:NM_003246:exon13:c.A2099G:p.N700S	0.04	rs2228262	.	II2, III2
VWF:NM_000552:exon28:c.G4414C:p.D1472H	0.23	rs1800383	Benign|Likely benign	II2, III2
ZFPM2:NM_012082:exon8:c.C1208G:p.A403G	0.19	rs11993776	Benign	II2, II3
