# Supplementary material for: Whole-Exome Sequencing in a Family with an Unexplained Tendency for Venous Thromboembolism: Multicomponent Prediction of Low-Frequency Variant Deleteriousness and of Individual Protein Interaction
Source: Int J Mol Sci. 2023 Sep 7;24(18):13809. doi: 10.3390/ijms241813809 (PMC10530467; doi:10.3390/ijms241813809)
Supplement: Supplementary file 1 [file ijms-24-13809-s001.zip › Table S3.xlsx]

## Sheet: Foglio1
Table S3. Minor allele frequencies of variants in Genome Aggregation Database (version 3.1.2) and 1000 Genome Project
			gnomAD3									1000 Genomes
Gene	cDNA change	Protein Change	all AF	African AF	Ashkenazi Jewish AF	East Asian AF	Finnish AF	Latino AF	Non-Fin Eur AF	Other AF	South Asian AF	AF	AFR AF	AMR AF	EAS AF	EUR AF	SAS AF
ARID4A	c.8C>T	p.Ala3Val	4.18819e-05	4.75941e-05	0	0	0	0.00014652	3.09684e-05	0	0
ARID4A	c.2847G>C	p.Met949Ile	6.97876e-06	0	0	0	0	7.32172e-05	0	0	0
CRP	c.182T>C	p.Leu61Pro	6.98295e-06	0	0	0.000319285	0	0	0	0	0
F2	c.1542C>A	p.Asn514Lys	0.000244325	0	0.00602773	0	0	7.32493e-05	0.000216826	0	0
JAK2	c.1177C>G	p.Leu393Val	0.0134624	0.0266578	0.0345969	0.000319081	0.000191205	0.0255865	0.00460151	0.0204651	0	0.0119808	0.0272315	0.0201729	0	0.00994036	0
KIF26B	c.507C>T	p.Val169=	0.00295131	0.0006184	0.0520771	0	0.000762922	0.000292826	0.00318984	0.00185874	0.000656168	0.000399361	0.00075643	0	0	0.000994036	0
KLK13	c.325C>T	p.His109Tyr	0.0217616	0.00564528	0.0102471	0.000319081	0.0114635	0.0231332	0.0347291	0.0185701	0.021682	0.0111821	0.00151286	0.00576369	0	0.0298211	0.0204499
MPL	c.1242G>A	p.Ser414=	6.98227e-06	2.38141e-05	0	0	0	0	0	0	0	0.000199681	0	0	0	0	0.00102249
NCOA1	c.3995A>G	p.Asn1332Ser	0.00150954	0.00019074	0.00904159	0.000319693	0	0.00337788	0.000790232	0.00325581	0.024029	0.00579073	0	0.00720461	0	0.000994036	0.0235174
NQO1	c.415C>T	p.Arg139Trp	0.0255606	0.0108328	0.0273767	0.0316294	0.0100363	0.0199326	0.0369974	0.028972	0.0614267	0.0213658	0.00302572	0.0129683	0.0198413	0.0248509	0.0501022
PEAR1	c.1142C>T	p.Ser381Phe	0.0230726	0.00670598	0.0120409	0	0.0329073	0.016391	0.0362707	0.0213755	0.00491481	0.00638978	0	0.0158501	0	0.0178926	0.00306748
PLAT	c.490C>T	p.Arg164Trp	0.012879	0.00389919	0.00752106	0	0.00839695	0.00907494	0.0216967	0.00928505	0.00590551	0.00678914	0.00378215	0.00288184	0	0.0228628	0.00408998
PLCG2	c.1146T>C	p.Phe382=	0.0071625	0.00209384	0.0249699	0.000319285	0.0146188	0.00366193	0.00921709	0.00697674	0.000329164	0.00319489	0.00226929	0.00144092	0	0.0119284	0
PTGIS	c.531C>T	p.Tyr177=	0.0221135	0.0057567	0.0186635	0	0.0493792	0.0133948	0.0318675	0.0269517	0.00622951	0.0111821	0.00151286	0.0172911	0	0.0357853	0.00613497
SAA2	c.222A>C	p.Glu74Asp	0.00552043	0.00418629	0.00451807	0	0.00410384	0.00270983	0.007465	0.00511152	0.00887574	0.00519169	0.00529501	0.00144092	0	0.00795229	0.0102249
SERPINA1	c.187C>T	p.Arg63Cys	0.00151399	0.000594502	0	0.000319081	9.54563e-05	0.000951963	0.00269417	0.00139276	0	0.000599042	0	0	0	0.00298211	0
SERPIND1	c.423G>A	p.Leu141=	0.0173203	0.00456664	0.0276775	0.000319489	0.00582617	0.0126647	0.0283869	0.017658	0.0239501	0.0103834	0	0.0129683	0	0.026839	0.0163599
TMCO1	c.639C>T	p.Leu213=	0.0290212	0.00647188	0.0195665	0.000319489	0.024761	0.0506885	0.0410278	0.0358807	0.0135046	0.0205671	0.00226929	0.0590778	0	0.0447316	0.0143149
UGT1A3	c.736G>T	p.Val246Leu	0.000439993	7.14558e-05	0.00120555	0	0	0.000513422	0.000681431	0.000464253	0.00131839	0.000399361	0	0	0	0.00198807	0
VWF	c.4196G>A	p.Arg1399His	0.00895051	0.00197591	0.0117329	0	0.0164373	0.0032967	0.0142499	0.00557103	0.00361842	0.00199681	0	0.00432277	0	0.00397614	0.00306748
