# Supplementary material for: Whole-Exome Sequencing in a Family with an Unexplained Tendency for Venous Thromboembolism: Multicomponent Prediction of Low-Frequency Variant Deleteriousness and of Individual Protein Interaction
Source: Int J Mol Sci. 2023 Sep 7;24(18):13809. doi: 10.3390/ijms241813809 (PMC10530467; doi:10.3390/ijms241813809)
Supplement: Supplementary file 1 [file ijms-24-13809-s001.zip › Table S4.xlsx]

## Sheet: foglio
Table S4. Prediction of the impact of variants on the structural and functional properties of the corresponding protein by bioinformatics tools
					ClinPred	DANN Coding	MetaSVM		REVEL	VEST4	FATHMM XF Coding		Likelihood Ratio Test		MetaLR		Mutation Assessor		MutationTaster		PROVEAN		PhD-SNPg		PolyPhen-2				SIFT
Gene	Transcript	Sequence Ontology	cDNA change	Protein Change	Rank Score	Rank score	Rank score	Prediction	Rank Score	Score	Rank score	Prediction	Rank Score	Prediction	Rank score	Prediction	Rank score	Functional Impact	Rank Score	Prediction	Rank Score	Prediction	Prediction	Score	HDIV Prediction	HVAR Prediction	HDIV Rank Score	HVAR Rank Score	Prediction	Rank Score
ARID4A	ENST00000355431.8	missense_variant	c.8C>T	p.Ala3Val	0.180819	0.96204	0.02538	Tolerated	0.28162	0.448	0.61326	Damaging	0.8433	Damaging	0.27468	Tolerated	0.30464	low	0.52396	Damaging	0.56144	Neutral	Benign	0.405	D	P	0.68779	0.58175	Damaging	0.955045
ARID4A	ENST00000355431.8	missense_variant	c.2847G>C	p.Met949Ile	0.579421	0.60251	0.01609	Tolerated	0.45073	0.537	0.62918	Damaging	0.39899	Neutral	0.37869	Tolerated	0.7408	medium	0.4898	Damaging	0.30762	Neutral	Pathogenic	0.96	D	D	0.55554	0.68276	Tolerated	0.788212
CRP	ENST00000255030.9	missense_variant	c.182T>C	p.Leu61Pro	0.945055	0.83482	0.07504	Tolerated	0.64008	0.923	0.86971	Damaging	0.62929	Damaging	0.26244	Tolerated	0.86243	medium	0.81001	Damaging	0.90294	Damaging	Pathogenic	0.861	D	D	0.90584	0.92359	Damaging	0.999001
F2	ENST00000311907.10	missense_variant	c.1542C>A	p.Asn514Lys	0.01998	0.23622	0.65268	Tolerated	0.5913	0.096	0.73093	Damaging	0.07603	Neutral	0.76476	Tolerated	0.26948	low	0.08975	Polymorphism	0.36586	Neutral	Pathogenic	0.79	B	B	0.27956	0.3137	Tolerated	0.788212
JAK2	ENST00000381652.4	missense_variant	c.1177C>G	p.Leu393Val	0.010989	0.25326	0.0883	Tolerated	0.26358	0.697	0.2486	Neutral	0.38855	Neutral	0.11309	Tolerated	0.2733	low	0.52935	Damaging	0.06138	Neutral	Pathogenic	0.857	B	B	0.31212	0.24394	Tolerated	0.130869
KLK13	ENST00000595793.6	missense_variant	c.325C>T	p.His109Tyr	0.0539461	0.56662	0.63498	Tolerated		0.399	0.56127	Damaging	0.34535	Neutral	0.47891	Tolerated	0.6946	medium	0.81001	Polymorphism			Pathogenic	0.968	D	D	0.77913	0.76113	Damaging	0.971029
NCOA1	ENST00000348332.8	missense_variant	c.3995A>G	p.Asn1332Ser	0.03996	0.9541	0.1892	Tolerated	0.35103	0.558	0.55828	Damaging	0.53742	Damaging	0.07234	Tolerated	0.31868	low	0.40439	Damaging	0.45222	Neutral	Pathogenic	0.801	D	P	0.63424	0.56556	Tolerated	0.682318
NQO1	ENST00000320623.10	missense_variant	c.415C>T	p.Arg139Trp	0.030969	0.98309	0.02263	Tolerated	0.14996	0.363	0.67018	Damaging	0.28712	Neutral	0.03054	Tolerated	0.56677	medium	0.81001	Polymorphism	0.7698	Damaging	Pathogenic	0.767	B	B	0.18474	0.04355	Damaging	0.998002
PEAR1	ENST00000292357.8	missense_variant	c.1142C>T	p.Ser381Phe	0.024975	0.82336	0.23812	Tolerated	0.36778	0.391	0.41215	Neutral	0.29815	Neutral	0.3416	Tolerated	0.53851	medium	0.38325	Damaging	0.55025	Damaging	Pathogenic	0.759	P	P	0.47474	0.49313	Damaging	0.997003
PLAT	ENST00000220809.9	missense_variant	c.490C>T	p.Arg164Trp	0.044955	0.46704	0.46377	Tolerated	0.12962	0.236	0.57736	Damaging	0.62929	Neutral	0.3369	Tolerated	0.57402	medium	0.41892	Damaging	0.77143	Damaging	Pathogenic	0.642	B	B	0.20876	0.26147	Damaging	0.955045
PSG8	ENST00000306511.5	missense_variant	c.25T>A	p.Cys9Ser	0.115884	0.01227	0.32193	Tolerated	0.05988	0.047	0.00502	Neutral			0.15596	Tolerated	0.35681	low	0.08975	Polymorphism	0.56301	Damaging	Benign	0.015	B	B	0.27452	0.25995	Damaging	1
SAA2	ENST00000256733.9	missense_variant	c.222A>C	p.Glu74Asp	0.040959	0.53383	0.12311	Tolerated	0.15993	0.216	0.4307	Neutral	0.14973	Neutral	0.09238	Tolerated	0.63355	medium	0.19853	Polymorphism	0.49187	Neutral	Pathogenic	0.515	B	B	0.36118	0.44248	Damaging	0.994006
SERPINA1	ENST00000393087.9	missense_variant	c.187C>T	p.Arg63Cys	0.0929071	0.96281	0.93067	Damaging	0.88913	0.843			0.19431	Neutral	0.93719	Damaging	0.90338	medium	0.47904	Damaging	0.91311	Damaging	Pathogenic	0.565	D	D	0.90584	0.71741	Damaging	0.999001
THBS1	ENST00000260356.6	missense_variant	c.2703T>A	p.Asp901Glu	0.999001	0.51413	0.96009	Damaging	0.89099	0.599	0.64258	Damaging	0.37012	Neutral	0.99914	Damaging	0.95912	high	0.43396	Damaging	0.69593	Damaging	Pathogenic	0.508	D	D	0.65571	0.80445	Damaging	0.988012
UGT1A3	ENST00000482026.6	missense_variant	c.736G>T	p.Val246Leu	0.033966	0.08949	0.15942	Tolerated	0.30369	0.051	0.69497	Damaging			0.37869	Tolerated	0.16133	neutral	0.08975	Polymorphism	0.08809	Neutral	Benign	0.203	P	P	0.48402	0.52497	Tolerated	0.32967
VWF	ENST00000261405.10	missense_variant	c.4196G>A	p.Arg1399His	0.012987	0.99579	0.81162	Tolerated	0.89099	0.576	0.62342	Damaging	0.22936	Neutral	0.77896	Tolerated	0.37141	low	0.44275	Damaging	0.29727	Neutral	Benign	0.417	D	P	0.60036	0.47823	Damaging	0.976024
					Based on Artificial Intelligence
In bold= Tools combined by REVEL
